# Supplementary material for: Accuracy of next-generation sequencing for molecular profiling of small specimen of lung cancer: a prospective pilot study of side-by-side comparison
Source: Diagn Pathol. 2022 Oct 12;17:78. doi: 10.1186/s13000-022-01255-y (PMC9554964; doi:10.1186/s13000-022-01255-y)
Supplement: Supplementary file 4 — Additional file 4. [file 13000_2022_1255_MOESM4_ESM.xlsx]

## Sheet: Sheet 1
sample ID	Patient ID	Sample type	Insert size (bp)	Library complexity (%)	Median depth (X)	Q30 ratio (%)	DNA yield (ng)
RS19003406TIS	p01	Biopsy	209	43.8	1574	91	135
RS19003601FFP	p01	Surgery	239	84.6	1520	90.4	12025
RS19005396TIS	p02	Biopsy	219	67	1798	90.9	325
RS19005399TIS	p03	Biopsy	244	80.2	1596	92.7	295
RS19005614TIS	p04	Biopsy	229	33.9	1587	92.9	315
RS19005805FFP	p04	Surgery	243	73.8	1756	93.3	8045
RS19006217FFP	p03	Surgery	232	84.8	1472	90.8	10970
RS19008853FFP	p02	Surgery	255	81	1523	92.6	7290
RS19011438TIS	p05	Biopsy	246	78.8	1181	91.1	3615
RS19013538TIS	p06	Biopsy	247	67	1832	92.2	1140
RS19013542TIS	p07	Biopsy	238	66.9	1824	92.2	585
RS19014026FFP	p06	Surgery	229	82.8	1550	90.2	11630
RS19015954FFP	p07	Surgery	244	75.5	1354	91.8	12005
RS19021504TIS	p08	Biopsy	304	77	1126	92.1	565
RS19023407FFP	p08	Surgery	270	74.4	1457	93.1	10785
RS19024098TIS	p05	Surgery	257	83.2	845	91.3	22140
RS19024103TIS	p09	Biopsy	254	81.8	1042	91.8	1235
RS19024881FFP	p09	Surgery	251	82.6	1178	89.8	10475
RS19024888TIS	p10	Biopsy	249	76.8	1293	93.9	1480
RS19025763TIS	p11	Biopsy	220	70.9	1496	88.4	555
RS19026378FFP	p10	Surgery	240	64.4	1626	95.1	22433
RS19026379FFP	p11	Surgery	235	76.2	1305	94.8	10752
RS19026383TIS	p12	Biopsy	168	44.8	1440	95.5	965
RS19026685FFP	p12	Surgery	244	80.9	1181	94.7	10301
RS19035912TIS	p13	Biopsy	220	62.5	1699	92.7	518
RS19036192FFP	p13	Surgery	245	77.4	1427	92	11554
RS19044875TIS	p14	Biopsy	245	72.5	1631	91.8	329
RS19045932FFP	p14	Surgery	229	82.6	1379	89.3	9266
RS19048951TIS	p15	Biopsy	187	41.5	1769	95.3	321
RS19049536TIS	p16	Biopsy	224	78.5	1730	90.9	682
RS19049537FFP	p15	Surgery	266	78	1670	92.1	9163
RS19050761FFP	p16	Surgery	231	72.6	1745	90.6	10007
RS19057341TIS	p17	Biopsy	264	72.4	1451	93.3	431
RS19057598FFP	p17	Surgery	278	76.8	1611	93.5	7780
